# Supplementary material for: The fecal microbiota of wild and captive raptors
Source: Anim Microbiome. 2020 May 6;2:15. doi: 10.1186/s42523-020-00035-7 (PMC7863374; doi:10.1186/s42523-020-00035-7)
Supplement: Supplementary file 5 — Additional file 5: Table S1. Taxonomic classification of 16S sequences from 46 fecal microbiota. [file 42523_2020_35_MOESM5_ESM.xlsx]

## Sheet: Sheet1
Table S1. Phylum-level classification of 214,464 16S sequences normalized by sample.
phylum	total	CV	AMKE_11_w182703_TCGGGC	BAEA_01_WE02036_TTCTGG	BAEA_12_w181990_GCAGGA	BDOW_02_w181922_AAAGCG	BDOW_03_w180321_ATTCGC	BDOW_06_w180067_CCCAAG	BDOW_07_w173669_CGACGC	BDOW_08_w180062_TTCAAC	BDOW_13_w182711_TCGGTG	BDOW_14_w183253_CGACCA	BDOW_15_w181930_GGTTGG	BWHA_16_w182783_CGACGC	BWHA_17_w181127_AGCGTG	COHA_04_w180110_AAAGCG	COHA_18_w183139_GGGCTG	COHA_19_w183210_ACGACC	GHOW_20_w183251_TTCAAC	RTHA_05_w173658_TTTGCT	RTHA_09_w180244_TAGACC	RTHA_10_w180331_AAAGCG	RTHA_21_w182761_GTTCCA	RTHA_22_w182953_AAGGAC	RTHA_23_w182966_ATTCGC	RTHA_24_w183084_TTGCGT	RTHA_25_w182057_TAGACC	RTHA_26_w183987_CAATTC	RTHA_27_w184020_AGGATG	RTHA_28_w184050_CGTCGA	RTHA_29_w184072_GCTTGG	RTHA_30_w184130_GAATAC	RTHA_31_w184141_TCACGT	RTHA_32_w184175_ATAAGC	RTHA_33_w190048_TCGAGT	RTHA_34_w190035_TTACAT	RTHA_35_w190054_GCAGTA	RTHA_36_w190121_CGTACC	RTHA_37_w190080_GAACTT	RTHA_38_w190151_CGGTAC	RTHA_39_w190198_TGCCGG	RTHA_40_w190205_CACTGG	RTHA_41_w190203_CATTAG	RTHA_42_w190192_ACATCA	RTHA_43_w190291_CAATAA	RTHA_44_w190382_GACTAA	RTHA_45_w190398_TAATTC	RTHA_46_w190432_CCCGAA
Firmicutes	0.597905	49.6547	0.952642	0.41581	0.845243	0.457306	0.486695	0.442637	0.950434	0.801519	0.797207	0.237002	0.866037	0.493373	0.077831	0.794363	0.468885	0.412543	0.301396	0.479026	0.656944	0.077944	0.980557	0.914837	0.979983	0.944213	0.934592	0.585851	0.197652	0.257724	0.802328	0.846831	0.773667	0.837701	0.001324	0.332432	0.392115	0.037392	0.395036	0.871975	0.226949	0.457687	0.967995	0.40259	0.830214	0.6375	0.769958	0.694478
Proteobacteria	0.247511	104.567	0.001535	0.570908	0.144484	0.00253	0.024893	0.541965	0.003511	0	0.1168	0.75	0.075619	0.002993	0.401205	0.189353	0.514909	0.574002	0.689456	0.504673	0.019591	0.001285	0.003535	0.000665	0	0.033165	0.046313	0.37784	0.311452	0.623449	0.167637	0.10873	0.202436	0.008276	0.992279	0.63206	0.593957	0.502688	0.491387	0.067406	0.000764	0.026684	0.001908	0.541667	0.133467	0.3345	0.182044	0.22599
Actinobacteria	0.068791	261.584	0.003727	0.000857	0.000893	0.092557	0.030258	0.000217	0.02437	0.000211	0.071144	0.000277	0.029987	0.000428	0.508916	0.000418	0.000864	0	0	0.000217	0.27623	0.889079	0.005303	0.070304	0.000653	0.00022	0.000658	0.002342	0.003833	0.034856	0.002095	0.012633	0.003217	0.09977	0.001985	0.017924	0	0.004207	0.093431	0.0095	0.664035	0.018551	0.009114	0.043356	0.004902	0.008	0.012186	0.052221
Bacteroidetes	0.041578	269.31	0.004166	0.002571	0.000447	0.421042	0.207296	0.001518	0.004957	0.058005	0.003768	0.001383	0.01043	0.303549	0.000964	0.000835	0.000216	0.00114	0.000481	0.000869	0.001088	0.000428	0.000442	0.000222	0.00087	0.000659	0.000878	0.001874	0.413033	0.066015	0.001397	0.001353	0.000689	0.001609	0.000662	0.003044	0.000472	0.43398	0.004672	0.001583	0.000255	0.000508	0	0.000282	0.000891	0.0015	0.001741	0.0009
Bacteria_unclassified	0.024042	102.359	0.019513	0.009426	0.008933	0.025511	0.014378	0.013663	0.016522	0.137946	0.011082	0.010785	0.014993	0.015391	0.011084	0.015031	0.015125	0.012315	0.008666	0.011954	0.046147	0.031263	0.010163	0.013972	0.018494	0.021524	0.017559	0.031155	0.012218	0.008186	0.026077	0.030228	0.019072	0.052644	0.00375	0.014542	0.013456	0.010049	0.012555	0.023072	0.10163	0.068361	0.020983	0.012106	0.023619	0.016	0.033822	0.02611
Fusobacteria	0.016847	423.216	0	0.000214	0	0.001054	0.236481	0	0.000207	0.00232	0	0	0.002934	0	0	0	0	0	0	0.00326	0	0	0	0	0	0	0	0	0.061811	0.00977	0.000466	0	0.000689	0	0	0	0	0	0.002336	0.019226	0.006113	0.428208	0	0	0	0.0025	0	0.0003
Deferribacteres	0.002269	672.113	0.000877	0.000214	0	0	0	0	0	0	0	0.000553	0	0.184267	0	0	0	0	0	0	0	0	0	0	0	0	0	0	0	0	0	0	0	0	0	0	0	0	0	0	0	0	0	0	0	0	0	0
Tenericutes	0.000554	385.857	0	0	0	0	0	0	0	0	0	0	0	0	0	0	0	0	0	0	0	0	0	0	0	0.00022	0	0.000468	0	0	0	0	0	0	0	0	0	0.011685	0.000584	0.004524	0	0	0	0	0.006907	0	0.000249	0
Cyanobacteria/Chloroplast	0.000414	678.233	0.01754	0	0	0	0	0	0	0	0	0	0	0	0	0	0	0	0	0	0	0	0	0	0	0	0	0	0	0	0	0	0	0	0	0	0	0	0	0	0	0	0	0	0	0	0	0
Gemmatimonadetes	6.2e-05	678.233	0	0	0	0	0	0	0	0	0	0	0	0	0	0	0	0	0	0	0	0	0	0	0	0	0	0	0	0	0	0	0	0	0	0	0	0	0	0.002714	0	0	0	0	0	0	0	0
Acidobacteria	1e-05	678.233	0	0	0	0	0	0	0	0	0	0	0	0	0	0	0	0	0	0	0	0	0	0	0	0	0	0.000468	0	0	0	0	0	0	0	0	0	0	0	0	0	0	0	0	0	0	0	0
Synergistetes	5e-06	678.233	0	0	0	0	0	0	0	0	0	0	0	0	0	0	0	0	0	0	0	0	0	0	0	0	0	0	0	0	0	0	0	0	0	0	0	0	0	0	0.000255	0	0	0	0	0	0	0
Verrucomicrobia	5e-06	678.233	0	0	0	0	0	0	0	0	0	0	0	0	0	0	0	0	0	0	0	0	0	0	0	0	0	0	0	0	0	0	0.00023	0	0	0	0	0	0	0	0	0	0	0	0	0	0	0
Spirochaetes	5e-06	678.233	0	0	0	0	0	0	0	0	0	0	0	0	0	0	0	0	0	0	0	0	0	0	0	0	0	0	0	0	0	0.000226	0	0	0	0	0	0	0	0	0	0	0	0	0	0	0	0
CV, coefficient of variation
