# Supplementary material for: The fecal microbiota of wild and captive raptors
Source: Anim Microbiome. 2020 May 6;2:15. doi: 10.1186/s42523-020-00035-7 (PMC7863374; doi:10.1186/s42523-020-00035-7)
Supplement: Supplementary file 6 — Additional file 6: Table S2. Metadata of 46 raptors included in the study. [file 42523_2020_35_MOESM6_ESM.xlsx]

## Sheet: sup. table ms_birds BCMO
Table S2. Metadata of 46 raptors
Species*	Bird ID	Date admitted	Date sample collected	Time in captivity at time of sample collection (days)	Injury	Treatment
BAEA	we02036	2018-04-06	2018-04-06	<1	non-releasable captive	n/a
BDOW	w181922	2018-06-29	2018-07-09	10	L coracoid fx	analgesics only
BDOW	w180321	2018-04-10	2018-04-11	1	corneal ulcer	triple antibiotic ointment applied to eye
COHA	w180110	2018-02-10	2018-02-10	<1	fx of left 4th digit worsened on radiographs and more swollen. Rifoot swelling worsened now extended ventrally into footpad as well	pain meds, ceftiofur (antibiotic)
RTHA	w173658	2017-12-16	2017-12-18	2	blind OD	n/a
BDOW	w180067	2018-01-22	2018-01-22	<1	head trauma	pain meds
BDOW	w173669	2017-12-18	2017-12-18	<1	chronic fracture	drontal plus (antiparasitic)
BDOW	w180062	2018-01-22	2018-01-22	<1	fx of left 4th digit worsened on radiographs and more swollen. Rifoot swelling worsened now extended ventrally into footpad as well	ceftiofur (antibiotic), pain meds
RTHA	w180244	2018-03-28	2018-04-09	12	R humeral fracture, L coracoid luxation	excede (antibiotic), meloxicam (NSAID)
RTHA	w180331	2018-04-12	2018-04-12	<1	feather growth issues	ceftiofur (antibiotic), pain meds
AMKE	w182703	2018-08-02	2018-09-03	31	ocular trauma	NSAID
BAEA	w181990	2018-07-02	2018-07-09	7	keel fracture	Itraconazole (anti-fungal antibiotic), pain meds
BDOW	w182711	2018-08-03	2018-08-31	28	several fractures, eye trauma, joint dislocation	NSAID
BDOW	w183253	2018-08-30	2018-09-05	6	fracture, dislocation, ocular trauma	NSAID
BDOW	w181930	2018-06-29	2018-07-09	10	femur & tibiotarsal fractures	NSAID, antibiotics
BWHA	w182683	2018-08-01	2018-08-31	30	ocular trauma	NSAID
BWHA	w181127	2018-05-29	2018-07-09	41	possible trauma/ neurologic	NSAID, antibiotics, dewormer
COHA	w183139	2018-08-21	2018-08-31	10	West Nile suspect	dewormer
COHA	w183210	2018-08-27	2018-09-05	9	head trauma, ocular hemorrhage, fracture	pain meds
GHOW	w183251	2018-08-30	2018-08-31	1	West Nile suspect	dewormer, topical flea & tick treatment, NSAIDS
RTHA	w182761	2018-08-04	2018-08-30	26	fractures, wounds	pain meds, antibiotics,
RTHA	w182953	2018-08-12	2018-08-30	18	decreased mentation, West Nile suspect	pain meds
RTHA	w182966	2018-08-13	2018-08-30	17	feathers covered in oily substance	no medications given
RTHA	w183084	2018-08-18	2018-08-30	12	dull, no injuries	dewormer, NSAID
RTHA	w182057	2018-07-05	2018-07-09	4	fell in pool, no injuries	pain meds
RTHA	w183987	2018-11-14	2018-11-14	<1	chronic, open left humeral fracture	n/a, euthanized
RTHA	w184020	2018-11-21	2018-11-21	<1	AR toxicosis	vitamin K,fluids, simbadol
RTHA	w184050	2018-11-26	2018-11-27	1	chronic left radial/ ulnar fracture	n/a, euthanized
RTHA	w184072	2018-11-30	2018-11-30	<1	spinal trauma	n/a, euthanized
RTHA	w184130	2018-12-13	2018-12-14	1	open ulnar fracture	bandaged wing, gabapentin, meloxicam, simbadol, excede
RTHA	w184141	2018-12-15	2018-12-16	1	left humeral fracture	n/a, euthanized
RTHA	w184175	2018-12-20	2018-12-20	<1	retinal detachment	n/a, euthanized
RTHA	w190048	2019-01-14	2019-01-15	1	eye trauma, active bleeding, AR toxicosis	n/a, euthanized
RTHA	w190035	2019-01-11	2019-01-11	<1	chronic right open humeral fracture	n/a, euthanized
RTHA	w190054	2019-01-15	2019-01-15	<1	suspect AR toxicosis	n/a, euthanized
RTHA	w190121	2019-01-27	2019-01-28	1	bone loss & infection in right elbow	n/a, euthanized
RTHA	w190080	2019-01-19	2019-01-19	<1	spinal trauma	n/a, euthanized
RTHA	w190151	2019-02-03	2019-02-04	1	infection & bone loss in hallux	n/a, euthanized
RTHA	w190198	2019-02-15	2019-02-15	<1	several fractures & dislocations in R wing	n/a, euthanized
RTHA	w190205	2019-02-17	2019-02-19	2	retinal detachment	n/a, euthanized
RTHA	w190203	2019-02-16	2019-02-19	2	retinal detachment	n/a, euthanized
RTHA	w190192	2019-02-14	2019-02-15	1	rodenticide toxicosis	vitamin K, meloxicam (NSAID), buprenorphine (opioid)
RTHA	w190291	2019-03-08	2019-03-18	10	open fracture & severe soft tissue damage	n/a, euthanized
RTHA	w190382	2019-03-29	2019-03-29	<1	rodenticide toxicosis	vitamin K
RTHA	w190398	2019-04-03	2019-04-03	<1	emaciated, no fractures	n/a, died shortly after arrival
RTHA	w190432	2019-04-10	2019-04-12	2	retinal detachments, open fracture in left leg	n/a, euthanized
* see Table 2
